# Supplementary material for: Traumatic Brain Injury Induces Microglial and Caspase3 Activation in the Retina
Source: Int J Mol Sci. 2023 Feb 23;24(5):4451. doi: 10.3390/ijms24054451 (PMC10003323; doi:10.3390/ijms24054451)
Supplement: Supplementary file 1 [file ijms-24-04451-s001.zip]

Archive with 1 entries (1 files):
- ijms-2168267-supplementary.pdf
